# Supplementary material for: Proteins and Transcriptional Dysregulation of the Brain Extracellular Matrix in Parkinson’s Disease: A Systematic Review
Source: Int J Mol Sci. 2023 Apr 18;24(8):7435. doi: 10.3390/ijms24087435 (PMC10138539; doi:10.3390/ijms24087435)
Supplement: Supplementary file 1 [file ijms-24-07435-s001.zip]

Archive with 1 entries (1 files):
- ijms-2284292-supplementary.xlsx
