# Supplementary material for: Proteins and Transcriptional Dysregulation of the Brain Extracellular Matrix in Parkinson’s Disease: A Systematic Review
Source: Int J Mol Sci. 2023 Apr 18;24(8):7435. doi: 10.3390/ijms24087435 (PMC10138539; doi:10.3390/ijms24087435)
Supplement: Supplementary file 1 [file ijms-24-07435-s001.zip › ijms-2284292-supplementary.xlsx]

## Sheet: Proteomic 1
Reference	Entry	Entry Name	Protein Names	Gene names	Brain region	Up/Down	Subcellular Location	Gene Ontology (GO)	Gene Ontology (GO)- molecular function	Gene Ontology-cellular component
van Ddijk et al 2011	P13611	CSPG2_HUMAN	Versican core protein, Chondroitin sulfate proteoglycan core protein 2, Chondroitin sulfate proteoglycan 2, Glial hyaluronate-binding protein, GHAP, Large fibroblast proteoglycan, PG-M	VCAN, CSPG2	locus ceruleus	up	Secreted, extracellular space, extracellular matrix.	collagen-containing extracellular matrix [GO:0062023]; endoplasmic reticulum lumen [GO:0005788]; extracellular matrix [GO:0031012]; extracellular region [GO:0005576]; extracellular space [GO:0005615]; Golgi lumen [GO:0005796]; lysosomal lumen [GO:0043202]; membrane [GO:0016020]; calcium ion binding [GO:0005509]; carbohydrate binding [GO:0030246]; extracellular matrix structural constituent confer…	calcium ion binding [GO:0005509]; carbohydrate binding [GO:0030246]; extracellular matrix structural constituent conferring compression resistance [GO:0030021]; glycosaminoglycan binding [GO:0005539]; hyaluronic acid binding [GO:0005540]	collagen-containing extracellular matrix [GO:0062023]; endoplasmic reticulum lumen [GO:0005788]; extracellular matrix [GO:0031012]; extracellular region [GO:0005576]; extracellular space [GO:0005615]; Golgi lumen [GO:0005796]; lysosomal lumen [GO:0043202]; membrane [GO:0016020]
van Ddijk et al 2011	P17931	LEG3_HUMAN	Galectin-3, Gal-3, 35 kDa lectin, Carbohydrate-binding protein 35, CBP 35, Galactose-specific lectin 3, Galactoside-binding protein, GALBP, IgE-binding protein, L-31, Laminin-binding protein, Lectin L-29, Mac-2 antigen	LGALS3, MAC2	locus ceruleus	down	Cytoplasm, Nucleus, Secreted, Secreted by a non-classical secretory pathway and associates with the cell surface. Can be secreted; the secretion is dependent on protein unfolding and facilitated by the cargo receptor TMED10; it results in protein translocation from the cytoplasm into the ERGIC (endoplasmic reticulum-Golgi intermediate compartment) followed by vesicle entry and secretion (PubMed:3…	cell surface [GO:0009986]; collagen-containing extracellular matrix [GO:0062023]; cytoplasm [GO:0005737]; cytosol [GO:0005829]; extracellular exosome [GO:0070062]; extracellular region [GO:0005576]; extracellular space [GO:0005615]; ficolin-1-rich granule membrane [GO:0101003]; immunological synapse [GO:0001772]; membrane [GO:0016020]; mitochondrial inner membrane [GO:0005743]; nucleoplasm [GO:00…	carbohydrate binding [GO:0030246]; chemoattractant activity [GO:0042056]; IgE binding [GO:0019863]; laminin binding [GO:0043236]; molecular condensate scaffold activity [GO:0140693]; oligosaccharide binding [GO:0070492]; protein phosphatase binding [GO:0019903]; protein phosphatase inhibitor activity [GO:0004864]; RNA binding [GO:0003723];	cell surface [GO:0009986]; collagen-containing extracellular matrix [GO:0062023]; cytoplasm [GO:0005737]; cytosol [GO:0005829]; extracellular exosome [GO:0070062]; extracellular region [GO:0005576]; extracellular space [GO:0005615]; ficolin-1-rich granule membrane [GO:0101003]; immunological synapse [GO:0001772]; membrane [GO:0016020]; mitochondrial inner membrane [GO:0005743]; nucleoplasm [GO:00…
Dumitriu et al 2016	O75077	ADA23_HUMAN	Disintegrin and metalloproteinase domain-containing protein 23, ADAM 23, Metalloproteinase-like, disintegrin-like, and cysteine-rich protein 3, MDC-3	ADAM23, MDC3	Frontal cortex Brodmann area 9	down	Cell membrane ; Single-pass type I membrane protein. Isoform Gamma. Secreted
Downs et al. 2022	P07355	ANXA2_HUMAN	Annexin A2 (Annexin II) (Annexin-2) (Calpactin I heavy chain) (Calpactin-1 heavy chain) (Chromobindin-8) (Lipocortin II) (Placental anticoagulant protein IV) (PAP-IV) (Protein I) (p36)	ANXA2, ANX2, ANX2L4, CAL1H, LPC2D	prefrontal cortex	up	Secreted, extracellular space, extracellular matrix, basement membrane Melanosome In the lamina beneath the plasma membrane. Identified by mass spectrometry in melanosome fractions from stage I to stage IV. Translocated from the cytoplasm to the cell surface through a Golgi-independent mechanism.	adherens junction [GO:0005912]; AnxA2-p11 complex [GO:1990665]; azurophil granule lumen [GO:0035578]; basement membrane [GO:0005604]; basolateral plasma membrane [GO:0016323]; cell cortex [GO:0005938]; cell surface [GO:0009986]; cell-cell adherens junction [GO:0005913]; collagen-containing extracellular matrix [GO:0062023]; cytoplasm [GO:0005737]; cytosol [GO:0005829]; early endosome [GO:0005769]…	bone sialoprotein binding [GO:0044730]; cadherin binding involved in cell-cell adhesion [GO:0098641]; calcium channel activity [GO:0005262]; calcium-dependent phospholipid binding [GO:0005544]; calcium-dependent protein binding [GO:0048306]; calcium ion binding [GO:0005509]; cytoskeletal protein binding [GO:0008092]; identical protein binding [GO:0042802]; molecular function regulator [GO:0098772…	azurophil granule lumen [GO:0035578]; basement membrane [GO:0005604]; basolateral plasma membrane [GO:0016323]; cell-cell adherens junction [GO:0005913]; cell cortex [GO:0005938]; cell surface [GO:0009986]; collagen-containing extracellular matrix [GO:0062023]; cytoplasm [GO:0005737]; cytosol [GO:0005829]; early endosome [GO:0005769]; endosome [GO:0005768]; extracellular exosome [GO:0070062]; ext…
Downs et al. 2022	P08758	ANXA5_HUMAN	Annexin A5, Anchorin CII, Annexin V, Annexin-5, Calphobindin I, CPB-I, Endonexin II, Lipocortin V, Placental anticoagulant protein 4, PP4, Placental anticoagulant protein I, PAP-I, Thromboplastin inhibitor, Vascular anticoagulant-alpha, VAC-alpha	ANXA5, ANX5, ENX2, PP4	prefrontal cortex	up		collagen-containing extracellular matrix [GO:0062023]; cytoplasm [GO:0005737]; cytosol [GO:0005829]; endothelial microparticle [GO:0072563]; external side of plasma membrane [GO:0009897]; extracellular exosome [GO:0070062]; extracellular region [GO:0005576]; focal adhesion [GO:0005925]; membrane [GO:0016020]; calcium ion binding [GO:0005509]; calcium-dependent phospholipid binding [GO:0005544]; p…	calcium ion binding [GO:0005509]; calcium-dependent phospholipid binding [GO:0005544]; phosphatidylserine binding [GO:0001786]; phospholipase inhibitor activity [GO:0004859]; phospholipid binding [GO:0005543]	collagen-containing extracellular matrix [GO:0062023]; cytoplasm [GO:0005737]; cytosol [GO:0005829]; endothelial microparticle [GO:0072563]; external side of plasma membrane [GO:0009897]; extracellular exosome [GO:0070062]; extracellular region [GO:0005576]; focal adhesion [GO:0005925]; membrane [GO:0016020]
Downs et al. 2022	P08133	ANXA6_HUMAN	Annexin A6, 67 kDa calelectrin, Annexin VI, Annexin-6, Calphobindin-II, CPB-II, Chromobindin-20, Lipocortin VI, Protein III, p68, p70	ANXA6, ANX6	prefrontal cortex	down	Cytoplasm, Melanosome: Identified by mass spectrometry in melanosome fractions from stage I to stage IV.	collagen-containing extracellular matrix [GO:0062023]; extracellular exosome [GO:0070062]; focal adhesion [GO:0005925]; late endosome membrane [GO:0031902]; lysosomal membrane [GO:0005765]; melanosome [GO:0042470]; membrane [GO:0016020]; mitochondrion [GO:0005739]; perinuclear region of cytoplasm [GO:0048471]; actin filament binding [GO:0051015]; calcium channel activity [GO:0005262]; calcium ion…	actin filament binding [GO:0051015]; calcium channel activity [GO:0005262]; calcium ion binding [GO:0005509]; calcium-dependent phospholipid binding [GO:0005544]; calcium-dependent protein binding [GO:0048306]; cholesterol binding [GO:0015485]; chondroitin sulfate binding [GO:0035374]; GTP binding [GO:0005525]; identical protein binding [GO:0042802]; ligand-gated monoatomic ion channel activity […	collagen-containing extracellular matrix [GO:0062023]; extracellular exosome [GO:0070062]; focal adhesion [GO:0005925]; late endosome membrane [GO:0031902]; lysosomal membrane [GO:0005765]; melanosome [GO:0042470]; membrane [GO:0016020]; mitochondrion [GO:0005739]; perinuclear region of cytoplasm [GO:0048471]
Downs et al. 2022	P02751	FINC_HUMAN	Fibronectin, FN, Cold-insoluble globulin, CIG	FN1 (FN)	prefrontal cortex	up	Secreted, extracellular space, extracellular matrix.	apical plasma membrane [GO:0016324]; basement membrane [GO:0005604]; blood microparticle [GO:0072562]; collagen-containing extracellular matrix [GO:0062023]; endoplasmic reticulum lumen [GO:0005788]; endoplasmic reticulum-Golgi intermediate compartment [GO:0005793]; extracellular exosome [GO:0070062]; extracellular matrix [GO:0031012]; extracellular region [GO:0005576]; extracellular space [GO:00…	chaperone binding [GO:0051087]; collagen binding [GO:0005518]; disordered domain specific binding [GO:0097718]; enzyme binding [GO:0019899]; extracellular matrix structural constituent [GO:0005201]; heparin binding [GO:0008201]; identical protein binding [GO:0042802]; integrin binding [GO:0005178]; peptidase activator activity [GO:0016504]; protease binding [GO:0002020]; protein C-terminus bindin…	apical plasma membrane [GO:0016324]; basement membrane [GO:0005604]; blood microparticle [GO:0072562]; collagen-containing extracellular matrix [GO:0062023]; endoplasmic reticulum-Golgi intermediate compartment [GO:0005793]; endoplasmic reticulum lumen [GO:0005788]; extracellular exosome [GO:0070062]; extracellular matrix [GO:0031012]; extracellular region [GO:0005576]; extracellular space [GO:00…
Downs et al. 2022	P12111	CO6A3_HUMAN	Collagen alpha-3(VI) chain	COL6A3	prefrontal cortex	up	Secreted, extracellular space, extracellular matrix {ECO:0000250}.	collagen type VI trimer [GO:0005589]; collagen-containing extracellular matrix [GO:0062023]; endoplasmic reticulum lumen [GO:0005788]; extracellular exosome [GO:0070062]; extracellular matrix [GO:0031012]; extracellular region [GO:0005576]; extracellular space [GO:0005615]; extracellular vesicle [GO:1903561]; sarcolemma [GO:0042383]; extracellular matrix structural constituent conferring tensile …	extracellular matrix structural constituent conferring tensile strength [GO:0030020]; serine-type endopeptidase inhibitor activity [GO:0004867]	collagen-containing extracellular matrix [GO:0062023]; collagen type VI trimer [GO:0005589]; endoplasmic reticulum lumen [GO:0005788]; extracellular exosome [GO:0070062]; extracellular matrix [GO:0031012]; extracellular region [GO:0005576]; extracellular space [GO:0005615]; extracellular vesicle [GO:1903561]; sarcolemma [GO:0042383]
Downs et al. 2022	P13611	CSPG2_HUMAN	Versican core protein, Chondroitin sulfate proteoglycan core protein 2, Chondroitin sulfate proteoglycan 2, Glial hyaluronate-binding protein, GHAP, Large fibroblast proteoglycan, PG-M	VCAN, CSPG2	prefrontal cortex	up	Secreted, extracellular space, extracellular matrix.	collagen-containing extracellular matrix [GO:0062023]; endoplasmic reticulum lumen [GO:0005788]; extracellular matrix [GO:0031012]; extracellular region [GO:0005576]; extracellular space [GO:0005615]; Golgi lumen [GO:0005796]; lysosomal lumen [GO:0043202]; membrane [GO:0016020]; calcium ion binding [GO:0005509]; carbohydrate binding [GO:0030246]; extracellular matrix structural constituent confer…	calcium ion binding [GO:0005509]; carbohydrate binding [GO:0030246]; extracellular matrix structural constituent conferring compression resistance [GO:0030021]; glycosaminoglycan binding [GO:0005539]; hyaluronic acid binding [GO:0005540]	collagen-containing extracellular matrix [GO:0062023]; endoplasmic reticulum lumen [GO:0005788]; extracellular matrix [GO:0031012]; extracellular region [GO:0005576]; extracellular space [GO:0005615]; Golgi lumen [GO:0005796]; lysosomal lumen [GO:0043202]; membrane [GO:0016020]
Downs et al. 2022	P02452	CO1A1_HUMAN	Collagen alpha-1(I) chain, Alpha-1 type I collagen	COL1A1	prefrontal cortex	up	Secreted, extracellular space, extracellular matrix	collagen type I trimer [GO:0005584]; collagen-containing extracellular matrix [GO:0062023]; cytoplasm [GO:0005737]; endoplasmic reticulum lumen [GO:0005788]; extracellular matrix [GO:0031012]; extracellular region [GO:0005576]; extracellular space [GO:0005615]; Golgi apparatus [GO:0005794]; secretory granule [GO:0030141]; extracellular matrix structural constituent [GO:0005201]; extracellular mat…	extracellular matrix structural constituent [GO:0005201]; extracellular matrix structural constituent conferring tensile strength [GO:0030020]; identical protein binding [GO:0042802]; metal ion binding [GO:0046872]; platelet-derived growth factor binding [GO:0048407]; protease binding [GO:0002020]	collagen type I trimer [GO:0005584]; collagen-containing extracellular matrix [GO:0062023]; cytoplasm [GO:0005737]; endoplasmic reticulum lumen [GO:0005788]; extracellular matrix [GO:0031012]; extracellular region [GO:0005576]; extracellular space [GO:0005615]; Golgi apparatus [GO:0005794]; secretory granule [GO:0030141]
Downs et al. 2022	P08123	CO1A2_HUMAN	Collagen alpha-2(I) chain, Alpha-2 type I collagen	COL1A2	prefrontal cortex	up	Secreted, extracellular space, extracellular matrix	collagen type I trimer [GO:0005584]; collagen-containing extracellular matrix [GO:0062023]; endoplasmic reticulum [GO:0005783]; endoplasmic reticulum lumen [GO:0005788]; extracellular exosome [GO:0070062]; extracellular matrix [GO:0031012]; extracellular region [GO:0005576]; extracellular space [GO:0005615]; extracellular matrix structural constituent [GO:0005201]; extracellular matrix structural…	collagen type I trimer [GO:0005584]; collagen-containing extracellular matrix [GO:0062023]; endoplasmic reticulum [GO:0005783]; endoplasmic reticulum lumen [GO:0005788]; extracellular exosome [GO:0070062]; extracellular matrix [GO:0031012]; extracellular region [GO:0005576]; extracellular space [GO:0005615]; extracellular matrix structural constituent [GO:0005201]; extracellular matrix structural…	adherens junction [GO:0005912]; cell surface [GO:0009986]; cytoplasm [GO:0005737]; extracellular matrix [GO:0031012]; extracellular region [GO:0005576]; extracellular space [GO:0005615]; membrane [GO:0016020]; platelet alpha granule lumen [GO:0031093]; secretory granule [GO:0030141]; VEGF-A complex [GO:1990150]
Lachén-Montes et al. 2019	P08572	CO4A2_HUMAN	Collagen alpha-2(IV) chain	COL4A2	olfactory bulbs across limbic, early-neocortical, and neocortical		Secreted, extracellular space, extracellular matrix, basement membrane	collagen type I trimer [GO:0005584]; collagen-containing extracellular matrix [GO:0062023]; endoplasmic reticulum lumen [GO:0005788]; extracellular exosome [GO:0070062]; extracellular matrix [GO:0031012]; extracellular region [GO:0005576]; extracellular space [GO:0005615]; extracellular matrix structural constituent [GO:0005201]; extracellular matrix structural constituent conferring tensile stre…	extracellular matrix structural constituent [GO:0005201]; extracellular matrix structural constituent conferring tensile strength [GO:0030020]	collagen type I trimer [GO:0005584]; collagen-containing extracellular matrix [GO:0062023]; endoplasmic reticulum lumen [GO:0005788]; extracellular exosome [GO:0070062]; extracellular matrix [GO:0031012]; extracellular region [GO:0005576]; extracellular space [GO:0005615];
Licker et al. 2012	P08133	ANXA6_HUMAN	Annexin A6, 67 kDa calelectrin, Annexin VI, Annexin-6, Calphobindin-II, CPB-II, Chromobindin-20, Lipocortin VI, Protein III, p68, p70	ANXA6, ANX6	SN	down	Cytoplasm, Melanosome: Identified by mass spectrometry in melanosome fractions from stage I to stage IV.	collagen-containing extracellular matrix [GO:0062023]; extracellular exosome [GO:0070062]; focal adhesion [GO:0005925]; late endosome membrane [GO:0031902]; lysosomal membrane [GO:0005765]; melanosome [GO:0042470]; membrane [GO:0016020]; mitochondrion [GO:0005739]; perinuclear region of cytoplasm [GO:0048471]; actin filament binding [GO:0051015]; calcium channel activity [GO:0005262]; calcium ion…	actin filament binding [GO:0051015]; calcium channel activity [GO:0005262]; calcium ion binding [GO:0005509]; calcium-dependent phospholipid binding [GO:0005544]; calcium-dependent protein binding [GO:0048306]; cholesterol binding [GO:0015485]; chondroitin sulfate binding [GO:0035374]; GTP binding [GO:0005525]; identical protein binding [GO:0042802]; ligand-gated monoatomic ion channel activity […	collagen-containing extracellular matrix [GO:0062023]; extracellular exosome [GO:0070062]; focal adhesion [GO:0005925]; late endosome membrane [GO:0031902]; lysosomal membrane [GO:0005765]; melanosome [GO:0042470]; membrane [GO:0016020]; mitochondrion [GO:0005739]; perinuclear region of cytoplasm [GO:0048471]
Licker et al. 2012	Q16352	AINX_HUMAN	Alpha-internexin (Alpha-Inx) (66 kDa neurofilament protein) (NF-66) (Neurofilament-66) (Neurofilament 5)	INA NEF5	SN	up	Cytoplasmic ribonucleoprotein granule; Extracellular space; Intermediate filament cytoskeleton; Neurofilament; Postsynapse; Schaffer collateral - CA1 synapse	cytoplasmic ribonucleoprotein granule [GO:0036464]; extracellular space [GO:0005615]; intermediate filament cytoskeleton [GO:0045111]; neurofilament [GO:0005883]; nuclear membrane [GO:0031965]; nucleoplasm [GO:0005654]; postsynapse [GO:0098794]; Schaffer collateral - CA1 synapse [GO:0098685]; structural constituent of cytoskeleton [GO:0005200]; structural constituent of postsynaptic actin cytoske…	structural constituent of cytoskeleton [GO:0005200]; structural constituent of postsynaptic actin cytoskeleton [GO:0098973]; structural constituent of postsynaptic intermediate filament cytoskeleton [GO:0099184]	cytoplasmic ribonucleoprotein granule [GO:0036464]; extracellular space [GO:0005615]; intermediate filament cytoskeleton [GO:0045111]; neurofilament [GO:0005883]; nuclear membrane [GO:0031965]; nucleoplasm [GO:0005654]; postsynapse [GO:0098794]; Schaffer collateral - CA1 synapse [GO:0098685]
Licker et al. 2014	P01009	A1AT_HUMAN	Alpha-1-antitrypsin (Alpha-1 protease inhibitor) (Alpha-1-antiproteinase) (Serpin A1) [Cleaved into: Short peptide from AAT (SPAAT)]	SERPINA1, AAT, PI, PRO0684, PRO2209	SN	down	Secreted. Endoplasmic reticulum. Note=The S and Z allele are not secreted effectively and accumulate intracellularly in the endoplasmic reticuluShort peptide from AAT: Secreted, extracellular space, extracellular matrix.	collagen-containing extracellular matrix [GO:0062023]; COPII-coated ER to Golgi transport vesicle [GO:0030134]; endoplasmic reticulum [GO:0005783]; endoplasmic reticulum lumen [GO:0005788]; endoplasmic reticulum-Golgi intermediate compartment membrane [GO:0033116]; extracellular exosome [GO:0070062]; extracellular region [GO:0005576]; extracellular space [GO:0005615]; ficolin-1-rich granule lumen…	identical protein binding [GO:0042802]; protease binding [GO:0002020]; serine-type endopeptidase inhibitor activity [GO:0004867]	collagen-containing extracellular matrix [GO:0062023]; COPII-coated ER to Golgi transport vesicle [GO:0030134]; endoplasmic reticulum [GO:0005783]; endoplasmic reticulum-Golgi intermediate compartment membrane [GO:0033116]; endoplasmic reticulum lumen [GO:0005788]; extracellular exosome [GO:0070062]; extracellular region [GO:0005576]; extracellular space [GO:0005615]; ficolin-1-rich granule lumen…
Licker et al. 2014	P02751	FINC_HUMAN	Fibronectin (FN) (Cold-insoluble globulin) (CIG) [Cleaved into: Anastellin; Ugl-Y1; Ugl-Y2; Ugl-Y3]	FN1 (FN)	SN	down	Secreted, extracellular space, extracellular matrix.	apical plasma membrane [GO:0016324]; basement membrane [GO:0005604]; blood microparticle [GO:0072562]; collagen-containing extracellular matrix [GO:0062023]; endoplasmic reticulum lumen [GO:0005788]; endoplasmic reticulum-Golgi intermediate compartment [GO:0005793]; extracellular exosome [GO:0070062]; extracellular matrix [GO:0031012]; extracellular region [GO:0005576]; extracellular space [GO:00…	chaperone binding [GO:0051087]; collagen binding [GO:0005518]; disordered domain specific binding [GO:0097718]; enzyme binding [GO:0019899]; extracellular matrix structural constituent [GO:0005201]; heparin binding [GO:0008201]; identical protein binding [GO:0042802]; integrin binding [GO:0005178]; peptidase activator activity [GO:0016504]; protease binding [GO:0002020]; protein C-terminus bindin…	apical plasma membrane [GO:0016324]; basement membrane [GO:0005604]; blood microparticle [GO:0072562]; collagen-containing extracellular matrix [GO:0062023]; endoplasmic reticulum-Golgi intermediate compartment [GO:0005793]; endoplasmic reticulum lumen [GO:0005788]; extracellular exosome [GO:0070062]; extracellular matrix [GO:0031012]; extracellular region [GO:0005576]; extracellular space [GO:00…
Licker et al. 2014	Q86UW8	HPLN4_HUMAN	Hyaluronan and proteoglycan link protein 4 (Brain link protein 2)	HAPLN4 (BRAL2, KIAA1926	SN	down	Secreted, extracellular space, extracellular matrix {ECO:0000250}.	extracellular matrix extracellular region [GO:0005576]; perineuronal net [GO:0072534 ]; synapse [GO:0045202]; hyaluronic acid binding [GO:0005540]; structural constituent of synapse-associated extracellular matrix [GO:0150043]; cell adhesion [GO:0007155]; central nervous system development [GO:0007417]; inhibitory synapse assembly [GO:1904862]; skeletal system development [GO:0001501]; synaptic t…	hyaluronic acid binding [GO:0005540]; structural constituent of synapse-associated extracellular matrix [GO:0150043]	extracellular matrix extracellular region [GO:0005576]; perineuronal net [GO:0072534 ]; synapse [GO:0045202]
Licker et al. 2014	Q92820	GGH_HUMAN	Gamma-glutamyl hydrolase (EC 3.4.19.9) (Conjugase) (GH) (Gamma-Glu-X carboxypeptidase)	GGH	SN	down	Secreted, extracellular space {ECO:0000305}. Lysosome {ECO:0000269|PubMed:12643545}. Melanosome {ECO:0000269|PubMed:12643545}. Note=While its intracellular location is primarily the lysosome, most of the enzyme activity is secreted. Identified by mass spectrometry in melanosome fractions from stage I to stage IV. {ECO:0000269|PubMed:12643545}.	azurophil granule lumen [GO:0035578]; cytosol [GO:0005829]; extracellular exosome [GO:0070062]; extracellular region [GO:0005576]; extracellular space [GO:0005615]; melanosome [GO:0042470]; nucleus [GO:0005634]; specific granule lumen [GO:0035580]; tertiary granule lumen [GO:1904724]; vacuole [GO:0005773]; exopeptidase activity [GO:0008238]; gamma-glutamyl-peptidase activity [GO:0034722]; omega p…	exopeptidase activity [GO:0008238]; gamma-glutamyl-peptidase activity [GO:0034722]; omega peptidase activity [GO:0008242]	azurophil granule lumen [GO:0035578]; cytosol [GO:0005829]; extracellular exosome [GO:0070062]; extracellular region [GO:0005576]; extracellular space [GO:0005615]; melanosome [GO:0042470]; nucleus [GO:0005634]; specific granule lumen [GO:0035580]; tertiary granule lumen [GO:1904724]; vacuole [GO:0005773]
Licker et al. 2014	Q9GZV7	HPLN2_HUMAN	Hyaluronan and proteoglycan link protein 2 (Brain link protein 1)	HAPLN2 (BRAL1)	SN	down	Secreted, extracellular space, extracellular matrix {ECO:0000250}.	extracellular matrix[GO:0031012]; extracellular region [GO:0005576]; node of Ranvier [GO:0033268]; hyaluronic acid binding [GO:0005540]; cell adhesion [GO:0007155]; central nervous system development [GO:0007417]; establishment of blood-nerve barrier [GO:0008065]; extracellular matrix assembly [GO:0085029]; skeletal system development [GO:0001501]	hyaluronic acid binding [GO:0005540]	extracellular matrix[GO:0031012]; extracellular region [GO:0005576]; node of Ranvier [GO:0033268]
Licker et al. 2014	O00533	NCHL1_HUMAN	Neural cell adhesion molecule L1-like protei	CHL1 (CALL)	SN	up	Cell membrane {ECO:0000250}; Single-pass type I membrane protein {ECO:0000250}. Note=Soluble forms produced by cleavage/shedding also exist. {ECO:0000250}.; SUBCELLULAR LOCATION: Processed neural cell adhesion molecule L1-like protein: Secreted, extracellular space, extracellular matrix {ECO:0000250}.	apical part of cell [GO:0045177]; dendrite [GO:0030425]; extracellular exosome [GO:0070062]; integral component of membrane [GO:0016021]; plasma membrane [GO:0005886]; protease binding [GO:0002020]; adult locomotory behavior [GO:0008344]; axon guidance [GO:0007411]; cell adhesion [GO:0007155]; cognition [GO:0050890]; exploration behavior [GO:0035640]; negative regulation of neuron apoptotic proce…	protease binding [GO:0002020]	apical part of cell [GO:0045177]; dendrite [GO:0030425]; extracellular exosome [GO:0070062]; integral component of membrane [GO:0016021]; plasma membrane [GO:0005886]
Licker et al. 2014	P04083	ANXA1_HUMAN	Annexin A1, Annexin I, Annexin-1, Calpactin II, Calpactin-2, Chromobindin-9, Lipocortin I, Phospholipase A2 inhibitory protein, p35	ANXA1, ANX1, LPC1	SN	up	Nucleus {ECO:0000269|PubMed:10772777, ECO:0000269|PubMed:19625660}. Cytoplasm {ECO:0000269|PubMed:10772777, ECO:0000269|PubMed:17008549, ECO:0000269|PubMed:19625660}. Cell projection, cilium {ECO:0000250|UniProtKB:P46193}. Cell membrane {ECO:0000269|PubMed:10772777}. Membrane {ECO:0000269|PubMed:17008549, ECO:0000269|PubMed:2532504, ECO:0000269|PubMed:8557678}; Peripheral membrane protein {ECO:00…	apical plasma membrane [GO:0016324]; basolateral plasma membrane [GO:0016323]; cell surface [GO:0009986]; cell-cell adherens junction [GO:0005913]; collagen-containing extracellular matrix [GO:0062023]; cornified envelope [GO:0001533]; cytoplasm [GO:0005737]; cytoplasmic vesicle membrane [GO:0030659]; cytosol [GO:0005829]; early endosome membrane [GO:0031901]; endosome [GO:0005768]; extracellular…	cadherin binding involved in cell-cell adhesion [GO:0098641]; calcium-dependent phospholipid binding [GO:0005544]; calcium-dependent protein binding [GO:0048306]; calcium ion binding [GO:0005509]; DNA/DNA annealing activity [GO:1990814]; double-stranded DNA-dependent ATPase activity [GO:0033676]; phospholipase A2 inhibitor activity [GO:0019834]; phospholipid binding [GO:0005543]; protein binding,…	apical plasma membrane [GO:0016324]; basolateral plasma membrane [GO:0016323]; cell-cell adherens junction [GO:0005913]; cell surface [GO:0009986]; collagen-containing extracellular matrix [GO:0062023]; cornified envelope [GO:0001533]; cytoplasm [GO:0005737]; cytoplasmic vesicle membrane [GO:0030659]; cytosol [GO:0005829]; early endosome membrane [GO:0031901]; endosome [GO:0005768]; extracellular…
Licker et al. 2014	P07093	GDN_HUMAN	Glia-derived nexin, GDN, Peptidase inhibitor 7, PI-7, Protease nexin 1, PN-1, Protease nexin I, Serpin E2	SERPINE2, PI7, PN1	SN	up	Secreted, extracellular space.	collagen-containing extracellular matrix [GO:0062023]; cytosol [GO:0005829]; extracellular region [GO:0005576]; extracellular space [GO:0005615]; extracellular vesicle [GO:1903561]; extrinsic component of external side of plasma membrane [GO:0031232]; neuromuscular junction [GO:0031594]; platelet alpha granule [GO:0031091]; glycosaminoglycan binding [GO:0005539]; heparin binding [GO:0008201]; ser…	glycosaminoglycan binding [GO:0005539]; heparin binding [GO:0008201]; serine-type endopeptidase inhibitor activity [GO:0004867]; signaling receptor binding [GO:0005102]	collagen-containing extracellular matrix [GO:0062023]; cytosol [GO:0005829]; extracellular region [GO:0005576]; extracellular space [GO:0005615]; extracellular vesicle [GO:1903561]; extrinsic component of external side of plasma membrane [GO:0031232]; neuromuscular junction [GO:0031594]; platelet alpha granule [GO:0031091]
Licker et al. 2014	P07355	ANXA2_HUMAN	Annexin A2, Annexin II, Annexin-2, Calpactin I heavy chain, Calpactin-1 heavy chain, Chromobindin-8, Lipocortin II, Placental anticoagulant protein IV, PAP-IV, Protein I, p36	ANXA2, ANX2, ANX2L4, CAL1H, LPC2D	SN	up	Secreted, extracellular space, extracellular matrix, basement membrane {ECO:0000269|PubMed:17081065}. Melanosome {ECO:0000269|PubMed:17081065}. Note=In the lamina beneath the plasma membrane. Identified by mass spectrometry in melanosome fractions from stage I to stage IV. Translocated from the cytoplasm to the cell surface through a Golgi-independent mechanism.	azurophil granule lumen [GO:0035578]; basement membrane [GO:0005604]; basolateral plasma membrane [GO:0016323]; cell cortex [GO:0005938]; cell surface [GO:0009986]; cell-cell adherens junction [GO:0005913]; collagen-containing extracellular matrix [GO:0062023]; cytoplasm [GO:0005737]; cytosol [GO:0005829]; early endosome [GO:0005769]; endosome [GO:0005768]; extracellular exosome [GO:0070062]; ext…	bone sialoprotein binding [GO:0044730]; cadherin binding involved in cell-cell adhesion [GO:0098641]; calcium channel activity [GO:0005262]; calcium-dependent phospholipid binding [GO:0005544]; calcium-dependent protein binding [GO:0048306]; calcium ion binding [GO:0005509]; cytoskeletal protein binding [GO:0008092]; identical protein binding [GO:0042802]; molecular function regulator [GO:0098772…	azurophil granule lumen [GO:0035578]; basement membrane [GO:0005604]; basolateral plasma membrane [GO:0016323]; cell-cell adherens junction [GO:0005913]; cell cortex [GO:0005938]; cell surface [GO:0009986]; collagen-containing extracellular matrix [GO:0062023]; cytoplasm [GO:0005737]; cytosol [GO:0005829]; early endosome [GO:0005769]; endosome [GO:0005768]; extracellular exosome [GO:0070062]; ext…
Licker et al. 2014	Q08380	LG3BP_HUMAN	Galectin-3-binding protein, Basement membrane autoantigen p105, Lectin galactoside-binding soluble 3-binding protein, Mac-2-binding protein, MAC2BP, Mac-2 BP, Tumor-associated antigen 90K	LGALS3BP M2BP	SN	up	Secreted {ECO:0000269|PubMed:8390986}. Secreted, extracellular space, extracellular matrix {ECO:0000269|PubMed:9501082}.	blood microparticle [GO:0072562]; collagen-containing extracellular matrix [GO:0062023]; extracellular exosome [GO:0070062]; extracellular region [GO:0005576]; extracellular space [GO:0005615]; membrane [GO:0016020]; platelet dense granule lumen [GO:0031089]; scavenger receptor activity [GO:0005044]; cell adhesion [GO:0007155]; cellular defense response [GO:0006968]; platelet degranulation [GO:00…	scavenger receptor activity [GO:0005044]	blood microparticle [GO:0072562]; collagen-containing extracellular matrix [GO:0062023]; extracellular exosome [GO:0070062]; extracellular region [GO:0005576]; extracellular space [GO:0005615]; membrane [GO:0016020]; platelet dense granule lumen [GO:0031089]
Licker et al. 2014	Q9UMX5	NENF_HUMAN	Neudesin, Cell immortalization-related protein 2, Neuron-derived neurotrophic factor, Protein GIG47, Secreted protein of unknown function, SPUF protein	NENF, CIR2, SPUF	SN	up	Secreted, extracellular space {ECO:0000250}.	extracellular space [GO:0005615]; nucleoplasm [GO:0005654]; nucleus [GO:0005634]; growth factor activity [GO:0008083]; metal ion binding [GO:0046872]; negative regulation of appetite [GO:0032099]; positive regulation of MAPK cascade [GO:0043410]	growth factor activity [GO:0008083]; metal ion binding [GO:0046872]	extracellular space [GO:0005615]; nucleoplasm [GO:0005654]; nucleus [GO:0005634]
Licker et al. 2014	O14594	NCAN_HUMAN	Neurocan core protein, Chondroitin sulfate proteoglycan 3	NCAN, CSPG3, NEUR	SN	Down	Secreted	extracellular matrix [GO:0031012]; extracellular region [GO:0005576]; Golgi lumen [GO:0005796]; lysosomal lumen [GO:0043202]; calcium ion binding [GO:0005509]; carbohydrate binding [GO:0030246]; hyaluronic acid binding [GO:0005540]; cell adhesion [GO:0007155]; central nervous system development [GO:0007417]; skeletal system development [GO:0001501].	calcium ion binding [GO:0005509]; carbohydrate binding [GO:0030246]; hyaluronic acid binding [GO:0005540]	extracellular matrix [GO:0031012]; extracellular region [GO:0005576]; Golgi lumen [GO:0005796]; lysosomal lumen [GO:0043202]
Liu et al. 2015	P04083	ANXA1_HUMAN	Annexin A1, Annexin I, Annexin-1, Calpactin II, Calpactin-2, Chromobindin-9, Lipocortin I, Phospholipase A2 inhibitory protein, p35	ANXA1, ANX1, LPC1	SN	down	Nucleus {ECO:0000269|PubMed:10772777, ECO:0000269|PubMed:19625660}. Cytoplasm {ECO:0000269|PubMed:10772777, ECO:0000269|PubMed:17008549, ECO:0000269|PubMed:19625660}. Cell projection, cilium {ECO:0000250|UniProtKB:P46193}. Cell membrane {ECO:0000269|PubMed:10772777}. Membrane {ECO:0000269|PubMed:17008549, ECO:0000269|PubMed:2532504, ECO:0000269|PubMed:8557678}; Peripheral membrane protein {ECO:00…	apical plasma membrane [GO:0016324]; basolateral plasma membrane [GO:0016323]; cell surface [GO:0009986]; cell-cell adherens junction [GO:0005913]; collagen-containing extracellular matrix [GO:0062023]; cornified envelope [GO:0001533]; cytoplasm [GO:0005737]; cytoplasmic vesicle membrane [GO:0030659]; cytosol [GO:0005829]; early endosome membrane [GO:0031901]; endosome [GO:0005768]; extracellular…	cadherin binding involved in cell-cell adhesion [GO:0098641]; calcium-dependent phospholipid binding [GO:0005544]; calcium-dependent protein binding [GO:0048306]; calcium ion binding [GO:0005509]; DNA/DNA annealing activity [GO:1990814]; double-stranded DNA-dependent ATPase activity [GO:0033676]; phospholipase A2 inhibitor activity [GO:0019834]; phospholipid binding [GO:0005543]; protein binding,…	apical plasma membrane [GO:0016324]; basolateral plasma membrane [GO:0016323]; cell-cell adherens junction [GO:0005913]; cell surface [GO:0009986]; collagen-containing extracellular matrix [GO:0062023]; cornified envelope [GO:0001533]; cytoplasm [GO:0005737]; cytoplasmic vesicle membrane [GO:0030659]; cytosol [GO:0005829]; early endosome membrane [GO:0031901]; endosome [GO:0005768]; extracellular…
Liu et al. 2015	Q9GZV7	HPLN2_HUMAN	Hyaluronan and proteoglycan link protein 2 (Brain link protein 1)	HAPLN2 (BRAL1)	SN	up	Secreted, extracellular space, extracellular matrix {ECO:0000250}.	extracellular matrix[GO:0031012]; extracellular region [GO:0005576]; node of Ranvier [GO:0033268]; hyaluronic acid binding [GO:0005540]; cell adhesion [GO:0007155]; central nervous system development [GO:0007417]; establishment of blood-nerve barrier [GO:0008065]; extracellular matrix assembly [GO:0085029]; skeletal system development [GO:0001501]	hyaluronic acid binding [GO:0005540]	extracellular matrix[GO:0031012]; extracellular region [GO:0005576]; node of Ranvier [GO:0033268]
Raghunathan et al. 2020	Q96GW7	PGCB_HUMAN	Brevican core protein, Brain-enriched hyaluronan-binding protein, BEHAB, Chondroitin sulfate proteoglycan 7	BCAN, BEHAB, CSPG7, UNQ2525/PRO6018	prefrontal cortex	up	Isoform 1: Secreted, extracellular space, extracellular matrix; Isoform 2: Membrane; Lipid-anchor, GPI-anchor.	anchored component of membrane [GO:0031225]; extracellular matrix [GO:0031012]; extracellular region [GO:0005576]; glutamatergic synapse [GO:0098978]; Golgi lumen [GO:0005796]; lysosomal lumen [GO:0043202]; carbohydrate binding [GO:0030246]; hyaluronic acid binding [GO:0005540]; cell adhesion [GO:0007155]; central nervous system development [GO:0007417]; chondroitin sulfate biosynthetic process […	carbohydrate binding [GO:0030246]; hyaluronic acid binding [GO:0005540]	anchored component of membrane [GO:0031225]; extracellular matrix [GO:0031012]; extracellular region [GO:0005576]; glutamatergic synapse [GO:0098978]; Golgi lumen [GO:0005796]; lysosomal lumen [GO:0043202]
Raghunathan et al. 2020	P02452	CO1A1_HUMAN	Collagen alpha-1(I) chain, Alpha-1 type I collagen	COL1A1	prefrontal cortex	up	Secreted, extracellular space, extracellular matrix	collagen type I trimer [GO:0005584]; collagen-containing extracellular matrix [GO:0062023]; cytoplasm [GO:0005737]; endoplasmic reticulum lumen [GO:0005788]; extracellular matrix [GO:0031012]; extracellular region [GO:0005576]; extracellular space [GO:0005615]; Golgi apparatus [GO:0005794]; secretory granule [GO:0030141]; extracellular matrix structural constituent [GO:0005201]; extracellular mat…	extracellular matrix structural constituent [GO:0005201]; extracellular matrix structural constituent conferring tensile strength [GO:0030020]; identical protein binding [GO:0042802]; metal ion binding [GO:0046872]; platelet-derived growth factor binding [GO:0048407]; protease binding [GO:0002020]	collagen type I trimer [GO:0005584]; collagen-containing extracellular matrix [GO:0062023]; cytoplasm [GO:0005737]; endoplasmic reticulum lumen [GO:0005788]; extracellular matrix [GO:0031012]; extracellular region [GO:0005576]; extracellular space [GO:0005615]; Golgi apparatus [GO:0005794]; secretory granule [GO:0030141]
Raghunathan et al. 2020	P08123	CO1A2_HUMAN	Collagen alpha-2(I) chain, Alpha-2 type I collagen	COL1A2	prefrontal cortex	up	Secreted, extracellular space, extracellular matrix	collagen type I trimer [GO:0005584]; collagen-containing extracellular matrix [GO:0062023]; endoplasmic reticulum [GO:0005783]; endoplasmic reticulum lumen [GO:0005788]; extracellular exosome [GO:0070062]; extracellular matrix [GO:0031012]; extracellular region [GO:0005576]; extracellular space [GO:0005615]; extracellular matrix structural constituent [GO:0005201]; extracellular matrix structural…	extracellular matrix structural constituent [GO:0005201]; extracellular matrix structural constituent conferring tensile strength [GO:0030020]; identical protein binding [GO:0042802]; metal ion binding [GO:0046872]; platelet-derived growth factor binding [GO:0048407]; protease binding [GO:0002020]; protein-macromolecule adaptor activity [GO:0030674]; SMAD binding [GO:0046332]	collagen type I trimer [GO:0005584]; collagen-containing extracellular matrix [GO:0062023]; endoplasmic reticulum [GO:0005783]; endoplasmic reticulum lumen [GO:0005788]; extracellular exosome [GO:0070062]; extracellular matrix [GO:0031012]; extracellular region [GO:0005576]; extracellular space [GO:0005615]
Raghunathan et al. 2020	P02458	CO2A1_HUMAN	Collagen alpha-1(II) chain, Alpha-1 type II collagen	COL2A1	prefrontal cortex	up	Secreted, extracellular space, extracellular matrix	basement membrane [GO:0005604]; collagen trimer [GO:0005581] collagen type II trimer [GO:0005585]; collagen type XI trimer [GO:0005592]; collagen-containing extracellular matrix [GO:0062023]; endoplasmic reticulum lumen [GO:0005788]; extracellular matrix [GO:0031012]; extracellular region [GO:0005576]; extracellular space [GO:0005615]; extracellular matrix structural constituent [GO:0005201]; ext…	extracellular matrix structural constituent [GO:0005201]; extracellular matrix structural constituent conferring tensile strength [GO:0030020]; identical protein binding [GO:0042802]; metal ion binding [GO:0046872]; MHC class II protein binding [GO:0042289]; platelet-derived growth factor binding [GO:0048407]; proteoglycan binding [GO:0043394]	basement membrane [GO:0005604]; collagen trimer [GO:0005581] collagen type II trimer [GO:0005585]; collagen type XI trimer [GO:0005592]; collagen-containing extracellular matrix [GO:0062023]; endoplasmic reticulum lumen [GO:0005788]; extracellular matrix [GO:0031012]; extracellular region [GO:0005576]; extracellular space [GO:0005615];
Raghunathan et al. 2020	P02461	CO3A1_HUMAN	Collagen alpha-1(III) chain	COL3A1	prefrontal cortex	up	Secreted, extracellular space, extracellular matrix {ECO:0000255|PROSITE-ProRule:PRU00793}.	collagen type III trimer [GO:0005586]; collagen-containing extracellular matrix [GO:0062023]; endoplasmic reticulum lumen [GO:0005788]; extracellular matrix [GO:0031012]; extracellular region [GO:0005576]; extracellular space [GO:0005615]; extracellular matrix structural constituent [GO:0005201]; extracellular matrix structural constituent conferring tensile strength [GO:0030020]; integrin bindin…	extracellular matrix structural constituent [GO:0005201]; extracellular matrix structural constituent conferring tensile strength [GO:0030020]; integrin binding [GO:0005178]; metal ion binding [GO:0046872]; platelet-derived growth factor binding [GO:0048407]; protease binding [GO:0002020]; SMAD binding [GO:0046332]	collagen-containing extracellular matrix [GO:0062023]; collagen type III trimer [GO:0005586]; endoplasmic reticulum lumen [GO:0005788]; extracellular matrix [GO:0031012]; extracellular region [GO:0005576]; extracellular space [GO:0005615]
Raghunathan et al. 2020	P02462	CO4A1_HUMAN	Collagen alpha-1(IV) chain	COL4A1	prefrontal cortex	up	Secreted, extracellular space, extracellular matrix, basement membrane	basement membrane [GO:0005604]; collagen type I trimer [GO:0005584]; extracellular matrix [GO:0031012]; extracellular region [GO:0005576]; collagen-containing extracellular matrix [GO:0062023]; endoplasmic reticulum lumen [GO:0005788]; extracellular space [GO:0005615]; basement membrane organization [GO:0071711]; extracellular matrix structural constituent [GO:0005201]; extracellular matrix struc…	extracellular matrix structural constituent [GO:0005201]; extracellular matrix structural constituent conferring tensile strength [GO:0030020]; platelet-derived growth factor binding [GO:0048407]	basement membrane [GO:0005604]; collagen type I trimer [GO:0005584]; collagen-containing extracellular matrix [GO:0062023]; endoplasmic reticulum lumen [GO:0005788]; extracellular matrix [GO:0031012]; extracellular region [GO:0005576]; extracellular space [GO:0005615]
Raghunathan et al. 2020	P08572	CO4A2_HUMAN	Collagen alpha-2(IV) chain	COL4A2	prefrontal cortex	up	Secreted, extracellular space, extracellular matrix, basement membrane	collagen type I trimer [GO:0005584]; collagen-containing extracellular matrix [GO:0062023]; endoplasmic reticulum lumen [GO:0005788]; extracellular exosome [GO:0070062]; extracellular matrix [GO:0031012]; extracellular region [GO:0005576]; extracellular space [GO:0005615]; extracellular matrix structural constituent [GO:0005201]; extracellular matrix structural constituent conferring tensile stre…	extracellular matrix structural constituent [GO:0005201]; extracellular matrix structural constituent conferring tensile strength [GO:0030020]	collagen type I trimer [GO:0005584]; collagen-containing extracellular matrix [GO:0062023]; endoplasmic reticulum lumen [GO:0005788]; extracellular exosome [GO:0070062]; extracellular matrix [GO:0031012]; extracellular region [GO:0005576]; extracellular space [GO:0005615];
Raghunathan et al. 2020	P12111	CO6A3_HUMAN	Collagen alpha-3(VI) chain	COL6A3	prefrontal cortex	up	Secreted, extracellular space, extracellular matrix {ECO:0000250}.	collagen type VI trimer [GO:0005589]; collagen-containing extracellular matrix [GO:0062023]; endoplasmic reticulum lumen [GO:0005788]; extracellular exosome [GO:0070062]; extracellular matrix [GO:0031012]; extracellular region [GO:0005576]; extracellular space [GO:0005615]; extracellular vesicle [GO:1903561]; sarcolemma [GO:0042383]; extracellular matrix structural constituent conferring tensile …	extracellular matrix structural constituent conferring tensile strength [GO:0030020]; serine-type endopeptidase inhibitor activity [GO:0004867]	collagen-containing extracellular matrix [GO:0062023]; collagen type VI trimer [GO:0005589]; endoplasmic reticulum lumen [GO:0005788]; extracellular exosome [GO:0070062]; extracellular matrix [GO:0031012]; extracellular region [GO:0005576]; extracellular space [GO:0005615]; extracellular vesicle [GO:1903561]; sarcolemma [GO:0042383]
Raghunathan et al. 2020	P10915	HPLN1_HUMAN	Hyaluronan and proteoglycan link protein 1, Cartilage-linking protein 1, Cartilage-link protein, Proteoglycan link protein	HAPLN1 (CRTL1)	prefrontal cortex	up	Secreted, extracellular space, extracellular matrix	collagen-containing extracellular matrix [GO:0062023]; extracellular matrix [GO:0031012]; extracellular region [GO:0005576]; synapse [GO:0045202]; hyaluronic acid binding [GO:0005540]; cell adhesion [GO:0007155]; central nervous system development [GO:0007417]; skeletal system development [GO:0001501]	hyaluronic acid binding [GO:0005540]	collagen-containing extracellular matrix [GO:0062023]; extracellular matrix [GO:0031012]; extracellular region [GO:0005576]; synapse [GO:0045202]
Raghunathan et al. 2020	Q9GZV7	HPLN2_HUMAN	Hyaluronan and proteoglycan link protein 2, Brain link protein 1	HAPLN2 (BRAL1)	prefrontal cortex	up	Secreted, extracellular space, extracellular matrix {ECO:0000250}.	extracellular matrix [GO:0031012]; hyaluronic acid binding [GO:0005540]; cell adhesion [GO:0007155]; central nervous system development [GO:0007417]; establishment of blood-nerve barrier [GO:0008065]; extracellular matrix assembly [GO:0085029]; skeletal system development [GO:0001501]	hyaluronic acid binding [GO:0005540]	extracellular matrix [GO:0031012]; extracellular region [GO:0005576]; node of Ranvier [GO:0033268]
Raghunathan et al. 2020	P69905	HBA_HUMAN	Hemoglobin subunit alpha, Alpha-globin, Hemoglobin alpha chain	HBA1, HBA2	prefrontal cortex	up	Blood microparticle; cytosol; cytosolic small ribosomal subunit; endocytic vesicle lumen; extracellular exosome; extracellular region; extracellular space; haptoglobin-hemoglobin complex; hemoglobin complex; membrane	blood microparticle [GO:0072562]; cytosol [GO:0005829]; cytosolic small ribosomal subunit [GO:0022627]; endocytic vesicle lumen [GO:0071682]; extracellular exosome [GO:0070062]; extracellular region [GO:0005576]; extracellular space [GO:0005615]; haptoglobin-hemoglobin complex [GO:0031838]; hemoglobin complex [GO:0005833]; membrane [GO:0016020]; heme binding [GO:0020037]; iron ion binding [GO:000…	heme binding [GO:0020037]; iron ion binding [GO:0005506]; organic acid binding [GO:0043177]; oxygen binding [GO:0019825]; oxygen carrier activity [GO:0005344]	blood microparticle [GO:0072562]; cytosol [GO:0005829]; cytosolic small ribosomal subunit [GO:0022627]; endocytic vesicle lumen [GO:0071682]; extracellular exosome [GO:0070062]; extracellular region [GO:0005576]; extracellular space [GO:0005615]; haptoglobin-hemoglobin complex [GO:0031838]; hemoglobin complex [GO:0005833]; membrane [GO:0016020]
Raghunathan et al. 2020	P68871	HBB_HUMAN	Hemoglobin subunit beta, Beta-globin, Hemoglobin beta chain	HBB	prefrontal cortex	up	Blood microparticle; cytosol; endocytic vesicle lumen; extracellular exosome; extracellular region; extracellular space; ficolin-1-rich granule lumen; haptoglobin-hemoglobin complex; hemoglobin complex; tertiary granule lumen.	blood microparticle [GO:0072562]; cytosol [GO:0005829]; endocytic vesicle lumen [GO:0071682]; extracellular exosome [GO:0070062]; extracellular region [GO:0005576]; extracellular space [GO:0005615]; ficolin-1-rich granule lumen [GO:1904813]; haptoglobin-hemoglobin complex [GO:0031838]; hemoglobin complex [GO:0005833]; tertiary granule lumen [GO:1904724]; heme binding [GO:0020037]; hemoglobin alph…	heme binding [GO:0020037]; hemoglobin alpha binding [GO:0031721]; hemoglobin binding [GO:0030492]; metal ion binding [GO:0046872]; organic acid binding [GO:0043177]; oxygen binding [GO:0019825]; oxygen carrier activity [GO:0005344]	blood microparticle [GO:0072562]; cytosol [GO:0005829]; endocytic vesicle lumen [GO:0071682]; extracellular exosome [GO:0070062]; extracellular region [GO:0005576]; extracellular space [GO:0005615]; ficolin-1-rich granule lumen [GO:1904813]; haptoglobin-hemoglobin complex [GO:0031838]; hemoglobin complex [GO:0005833]; tertiary granule lumen [GO:1904724]
Raghunathan et al. 2020	P24821	TENA_HUMAN	Tenascin, TN, Cytotactin, GMEM, GP 150-225, Glioma-associated-extracellular matrix antigen, Hexabrachion, JI, Myotendinous antigen, Neuronectin, Tenascin-C, TN-C	TNC (HXB)	prefrontal cortex	up	Secreted, extracellular space, extracellular matrix.	basement membrane [GO:0005604]; collagen-containing extracellular matrix [GO:0062023]; endoplasmic reticulum lumen [GO:0005788]; extracellular region [GO:0005576]; extracellular space [GO:0005615]; focal adhesion [GO:0005925]; interstitial matrix [GO:0005614]; membrane [GO:0016020]; perisynaptic extracellular matrix [GO:0098966]; extracellular matrix structural constituent [GO:0005201]; syndecan …	extracellular matrix structural constituent [GO:0005201]; syndecan binding [GO:0045545]	basement membrane [GO:0005604]; collagen-containing extracellular matrix [GO:0062023]; endoplasmic reticulum lumen [GO:0005788]; extracellular region [GO:0005576]; extracellular space [GO:0005615]; focal adhesion [GO:0005925]; interstitial matrix [GO:0005614]; membrane [GO:0016020]; perisynaptic extracellular matrix [GO:0098966]
Raghunathan et al. 2020	P13611	CSPG2_HUMAN	Versican core protein, Chondroitin sulfate proteoglycan core protein 2, Chondroitin sulfate proteoglycan 2, Glial hyaluronate-binding protein, GHAP, Large fibroblast proteoglycan, PG-M	VCAN, CSPG2	prefrontal cortex	up	Secreted, extracellular space, extracellular matrix.	collagen-containing extracellular matrix [GO:0062023]; endoplasmic reticulum lumen [GO:0005788]; extracellular matrix [GO:0031012]; extracellular region [GO:0005576]; extracellular space [GO:0005615]; Golgi lumen [GO:0005796]; lysosomal lumen [GO:0043202]; membrane [GO:0016020]; calcium ion binding [GO:0005509]; carbohydrate binding [GO:0030246]; extracellular matrix structural constituent confer…	calcium ion binding [GO:0005509]; carbohydrate binding [GO:0030246]; extracellular matrix structural constituent conferring compression resistance [GO:0030021]; glycosaminoglycan binding [GO:0005539]; hyaluronic acid binding [GO:0005540]	collagen-containing extracellular matrix [GO:0062023]; endoplasmic reticulum lumen [GO:0005788]; extracellular matrix [GO:0031012]; extracellular region [GO:0005576]; extracellular space [GO:0005615]; Golgi lumen [GO:0005796]; lysosomal lumen [GO:0043202]; membrane [GO:0016020]
Werner et al. 2008	P09382	LEG1_HUMAN	Galectin-1, Gal-1, 14 kDa laminin-binding protein, HLBP14, 14 kDa lectin, Beta-galactoside-binding lectin L-14-I, Galaptin, HBL, HPL, Lactose-binding lectin 1, Lectin galactoside-binding soluble 1, Putative MAPK-activating protein PM12, S-Lac lectin 1	LGALS1	SN	up	Secreted, extracellular space, extracellular matrix, cytoplasm	collagen-containing extracellular matrix [GO:0062023]; cytoplasm [GO:0005737] endoplasmic reticulum lumen [GO:0005788]; extracellular exosome [GO:0070062]; extracellular region [GO:0005576]; extracellular space [GO:0005615]; galectin complex [GO:1990724]; carbohydrate binding [GO:0030246]; laminin binding [GO:0043236]; RNA binding [GO:0003723]; apoptotic process [GO:0006915]; cell-cell adhesion […	carbohydrate binding [GO:0030246]; laminin binding [GO:0043236]; RNA binding [GO:0003723]	collagen-containing extracellular matrix [GO:0062023]; cytoplasm [GO:0005737] endoplasmic reticulum lumen [GO:0005788]; extracellular exosome [GO:0070062]; extracellular region [GO:0005576]; extracellular space [GO:0005615]; galectin complex [GO:1990724]
Werner et al. 2008	P08758	ANXA5_HUMAN	Annexin A5, Anchorin CII, Annexin V, Annexin-5, Calphobindin I, CPB-I, Endonexin II, Lipocortin V, Placental anticoagulant protein 4, PP4, Placental anticoagulant protein I, PAP-I, Thromboplastin inhibitor, Vascular anticoagulant-alpha, VAC-alpha	ANXA5, ANX5, ENX2, PP4	SN	up		collagen-containing extracellular matrix [GO:0062023]; cytoplasm [GO:0005737]; cytosol [GO:0005829]; endothelial microparticle [GO:0072563]; external side of plasma membrane [GO:0009897]; extracellular exosome [GO:0070062]; extracellular region [GO:0005576]; focal adhesion [GO:0005925]; membrane [GO:0016020]; calcium ion binding [GO:0005509]; calcium-dependent phospholipid binding [GO:0005544]; p…	calcium ion binding [GO:0005509]; calcium-dependent phospholipid binding [GO:0005544]; phosphatidylserine binding [GO:0001786]; phospholipase inhibitor activity [GO:0004859]; phospholipid binding [GO:0005543]	collagen-containing extracellular matrix [GO:0062023]; cytoplasm [GO:0005737]; cytosol [GO:0005829]; endothelial microparticle [GO:0072563]; external side of plasma membrane [GO:0009897]; extracellular exosome [GO:0070062]; extracellular region [GO:0005576]; focal adhesion [GO:0005925]; membrane [GO:0016020]
Shi et al. 2008	Q5H8C1	FREM1_HUMAN	FRAS1-related extracellular matrix protein 1 (Protein QBRICK)	FREM1	Frontal cortex (middle frontal gyrus)	down	Secreted, extracellular space, extracellular matrix, basement membrane {ECO:0000250}. Note=Localizes at the basement membrane zone of embryonic epidermis and hair follicles. {ECO:0000250}.	basement membrane [GO:0005604]; integral component of membrane [GO:0016021]; carbohydrate binding [GO:0030246]; metal ion binding [GO:0046872]; cell communication [GO:0007154]; cell-matrix adhesion [GO:0007160]; craniofacial suture morphogenesis [GO:0097094]	carbohydrate binding [GO:0030246]; metal ion binding [GO:0046872]	basement membrane [GO:0005604]; integral component of membrane [GO:0016021]
Shi et al. 2008	Q92752	TENR_HUMAN	Tenascin-R (TN-R) (Janusin) (Restrictin)	TNR	Frontal cortex (middle frontal gyrus)	up	Secreted, extracellular space, extracellular matrix.	cell surface [GO:0009986]; collagen-containing extracellular matrix [GO:0062023]; extracellular region [GO:0005576]; extracellular space [GO:0005615]; glutamatergic synapse [GO:0098978]; membrane raft [GO:0045121]; perineuronal net [GO:0072534]; Schaffer collateral - CA1 synapse [GO:0098685]; tenascin complex(GO:0090733); associative learning [GO:0008306]; axon guidance [GO:0007411]; cell adhesio…	signaling receptor binding	cell surface [GO:0009986]; collagen-containing extracellular matrix [GO:0062023]; extracellular region [GO:0005576]; extracellular space [GO:0005615]; glutamatergic synapse [GO:0098978]; membrane raft [GO:0045121]; perineuronal net [GO:0072534]; Schaffer collateral - CA1 synapse [GO:0098685]; tenascin complex(GO:0090733)

## Sheet: Gene expression 1
Reference	Case(M:F)/Control (M:F)	Average age (case: control)	Idiopatic/genetic PD	Post-mortem/living/iPSCs	Average PMI (cae: Control)-hours	Brain region/sample type	Method	Validation	Differential expression	ECM-related Genes/pathways	Remark
Benoit et al., 2022	6(4:2)/5(4:1)	53.5: 56.8	Idiopathic	brain tissue	Not applicable	Frontal lobe	RNA-seq	RT-qPCR	370 DEGs	SERPINE1(up), LAMA2, LAMB3, LCN15, GDNF, EPCAM (EC exosome), CHSY1(EC region)	Control patients had low grade, extra-axial tumors remote from the biopsy location and received a single dose of dexamethasone immediately prior to the surgical procedure.
Bossers et al., 2009	4(2:2)/4(2: 2)	77.1: 82	Idiopathic	Post-mortem	7.1 : 5.4	Substantia nigra (SN), the caudate nucleus(CN) and putamen (CP)	Microarray	RT-qPCR	287 DEGs (SN), 16 DEGs (CN),4 DEGs (CP)	ECM-receptor interaction, Focal adhesion, Collagen binding, Cell adhesion molecules (cams), Cell-matrix adhesion, Extracellular matrix structural constituent	Up regulated
Botta-Orfila et al., 2012	6 (1: 5)/3(2:1)	80.3: 64	idiopathic and LRRK2-associated	Post-mortem	11.5: 24	Locus coeruleus	Microarray	RT-qPCR	37 DEGs	Cell adhesion molecules: HLA-DQA1, HLA-DRA, HLA-DPA1
Chandrasekaran and Bonchev, 2013	30(18: 12)/23(16:7)	78:71	Idiopathic	Post-mortem	Not given	Superior Frontal Gyrus (SFG), Medial Substantia Nigra (MSN), Lateral Substantia Nigra (LSN), Broadman Area 9 (BA9), Putamen (PT)	Re-analysis	Not indicated	267 DEGs	Focal adhesion, CX3CL1
Riley et al, 2014	17(13:4)/20(10:10)	74.4: 78.1	idiopathic and LRRK2-associated	Post-mortem	partially given	Substantia nigra (SN), striatum (STR) and cortex (CT)	Microarray and RNA-seq		1,052 DEGs (SN), 1052 DEGs, (STR) and 1026 DEGs (CT)	Role of cell-cell and ECM-cell interactions in oligodendrocyte differentiation and myelination. Cell adhesion
Gru¨nblatt et al., 2004	6(3:3)/6 (5:1)	76.6: 77.8	Idiopathic	Post-mortem	26.2: 19.8	Substantia nigra (SN)	Microarray	RT-qPCR	137 DEGs	cell adhesion (Integrin beta 3 binding protein (beta3-endonexin) (ITGB3BP); integrin, alpha M (complement component receptor 3, alpha; also known as CD11b (p170), macrophage antigen alpha polypeptide), ITGAM; collagen, type XVIII, alpha, (COL18A1); selectin P ligand (SELPLG); transmembrane 4 superfamily member 9 (TM4SF9); parvin, alpha (PARVA); laminin, beta 2 (laminin S) (LAMB2); heparan sulfate…
Durrenberger et al, 2012	12(6:6)/7(2:5)	81.5: 64.5	Idiopathic	Post-mortem	12.2: 27.9	Substantia nigra (SN)	Microarray	RT-qPCR	1423 DEGS	Cell adhesion(Leukotriene biosynthetic process, Nervous system development), Antigen processing and presentation of exogenous peptide antigen via MHC class II (Cell adhesion,Oxygen transport)
Dumitriu et al 2016	29 (all M)/44(all M)	77.55: 70	Idiopathic	Post-mortem	11.14: 14.36	BA9	RNA-seq	RSeQC	1095 DEGs	Cell adhesion, integrin signalling
Stamper et al, 2008	28 (21: 8)/14 (10: 4)	77.7: 78.6	Idiopathic	Post-mortem	< 3	Posterior cingulate cortex	Microarray	RT-qPCR	21 DEGs	Neuron-glia interactions (FGF9, LAMB1
Elstner et al, 2011	8(7:1)/16(13:3)	78.6: 64.75	Idiopathic	Post-mortem	Not given	Substantia nigra (SN) Dopaminergic neuron	Microarray	RT-qPCR	4 DEGs	CXCR4 Signalling, cell-to-cell signaling/adhesion
Dijkstra et al., 2015	9 (5: 4)/8(4: 4)	78.5: 75.5	idiopathic	Post-mortem	7.10: 9.42	Substantia nigra (SN)	Microarray	RT-qPCR	1226 DEGs	MHC II class receptors (HLA-DRB1, HLA-DRA), VCAN, LAMP2
Edwards et al, 2011	22()/23()	74: 78	idiopathic	Post-mortem	Not given	21 brain regions	Meta-analysis	Not indicated	6,759 DEGs	Focal adhesion, cell adhesion molecules
Wang Y et al. 2020	112()/(82)	Not given	idiopathic	Post-mortem	Not given	Substantia nigra (SN)	Met-analysis	Not indicated	2151DEGs	Focal adhesion, Wnt signaling pathway
Zhang et al, 2012	22()/23()	Not given	idiopathic	Post-mortem	Not given	Substantia nigra (SN)	Re-analysis	Not indicated	11 up-regulated pathways and 24 down-regulated pathways	Glycosaminoglycan degradation (up), Wnt signaling pathway (Down)
Feng and Wang, 2017	168(114:54)/152(97: 55)	>65	idiopathic	Post-mortem	Not given	21 brain regions	Re-analysis	Not indicated	44 significant pathway pairs	Glycosaminoglycan degradation
Capurro et al, 2015	15()/15	76.7: 71.2	idiopathic	Post-mortem	00:14:17.100000	Substantia nigra (SN), prefrontal cortex, putamen	Re-analysis	microarrayexpressiondata.	19DEGs	SERPINI1
Miller, 2006	6()/8(7:1)	partially given	idiopathic	Post-mortem	16.2: 18.4	SN and/or STR tissue	Microarray	RT-qPCR	1359 DEGs	FGF family of trophic factors, brain-derived neurotrophic factor (BDNF)
Simunovic et al 2010	10(7:3/9(6:3)	78.4: 75.22	Idiopathic	Post-mortem	19.83: 8	SNc DA neurons	Microarray	RT-qPCR	2214DEGs	Transforming growth factor, beta 2 (TGFB2)
Simunovic, et al, 2009	10(7:3/9(6:3)	78.4: 75.23	Idiopathic	Post-mortem	19.83: 9	SNc DA neurons	Microarray	RT-qPCR	1045DEGs	Transforming growth factor, beta receptor 3 (TGFBR3), LAMA2, ADAM-like, decysin 1(ADAMDEC1), matrix metallopeptidase 25 (MMP25), Annexin A9 (ANXA9)
Booth et al, 2019	4(2:2)/3(1:2)	60.0: 59.6	LRRK2 G2019S	iPSC-derived midbrain patterned astrocytes	Not applicable	Midbrain DA neurons	RNA-seq	comparing genotypes obtained from SNP-array data from undifferentiated cell lines or original fibroblast cell cultures with genotypes derived from RNA-seq data	279DEGs	Transforming growth factor beta 1 (TGFB1),matrix metallopeptidase 2 (MMP2)
Stern et al, 2022	9(7:2))/4(3:1)	52.6: 53	Idiopathic and genetic	iPSCs-derived dopaminergic (DA) neurons	Not applicable	Midbrain DA neurons	RNA-seq	Sequenced reads were quality-tested using FASTQC v0.11.5 and aligned to the hg19 human genome using the STAR aligner version.	49DEGs	focal adhesion, collagen processes, cell adhesion molecules (CAM), ITGA5, ITGA11, LAMA1, LAMA2, COL4A1, COL4A2, COL1A2, COL6A3, FN1
Tripathi et al, 2022	2()/2	61	Idiopathic and genetic	iPSCs-derived dopaminergic (DA) neurons	Not applicable	Midbrain DA neurons	RNA-seq	Sequenced reads were quality-tested using FASTQC v0.11.5 and aligned to the hg19 human genome using the STAR aligner version.		ECM receptor interaction pathway, focal adhesion - upregulated in PINK1 and PARK2 mutant neurons; ITGA1, 3,4,5,7; COL1A2, COL4A1, 2
Rahman et al, 2021		Not given	Familial	post-mitotic catecholaminergic neuron-like cells	Not applicable	Not applicable	RT-qPCR			extracellular matrix (ECM)-receptor interaction. alterations observed in VPS35 D620N-expressing cells
Fathi et al, 2023	4()/2	Not given	Familial	iPSCs-derived dopaminergic (DA) neurons	Not applicable	Midbrain DA neurons	RNA-seq	Mapping to the Ensembl (GRCh38.p10) Homo sapiens genome using splice-aware alignment program, HISAT2, v.2.1.0		Extracellular matrix components (genes coding collagens and mucins)

## Sheet: Proteomic 2
Reference	Case(M:F)/Control (M:F)	Average age (case: control)	Idiopatic/genetic PD	Post-mortem/living/iPSCs	Average PMI (cae: Control)-hours	Brain region/sample type	Method	Total proteins	Differential expressed Matrisome(protein) components	Matrisome	Remark
van Ddijk et al 2011	6(F)/6(F)(matched)	77.8: 77.8 (matched)	Idiopathic	Post-mortem	5.75: 7.15(matched)	Locus ceruleus	LC-MS	2495	87	2	87 DEP
Licker et al. 2012	3(M)/3(M)(matched)	81.7: 83.3 (matched)	Idiopathic	Post-mortem	19.7: 20 (matched)	Substantia nigra (SN)	2D-GE, MS/MS	163	32	2	23 DEP by MS/MS
Licker et al. 2014	3(2:1)/3(1:2)(matched)	79: 72.7(matched)	Idiopathic	Post-mortem	18.7: 24 (matched)	Substantia nigra (SN)	LC-MS/MS	1795	204	12	204 DEP
Shi et al. 2008	20/5 matched	Age matched	Idiopathic	Post-mortem	PMI matched	Frontal cortex(middle frontal gyrus)	LC-MS/MS	1864	200	2	199 DEP
Raghunathan et al. 2020	28(M)/37(M)	77.6: 68 (matched)	Idiopathic	Post-mortem	(10.25:14.1)PMI matched/cohort	Frontal cortex Brodmann area 9	Q-extractive HF mass spectrometer interfaced with a C18 column		89	14
Downs et al. 2022	28(M)/36(M)	Age matched	Idiopathic	Post-mortem	PMI matched	Frontal cortex Brodmann area 9	Q-extractive HF mass spectrometer interfaced with a C18 column	3571	112	16	112 matrisome components
Liu et al. 2015	3(2:1)/3(2:1) matched	Age matched	Idiopathic	Post-mortem	PMI matched (< 6 h)	Substantia nigra (SN)	LC-MS/MS	229	11	2	11 DEP
Werner et al. 2008	5(3:2)/5(3:2)	84.2: 77.4	Idiopathic	Post-mortem	35.6: 30.2	Substantia nigra (SN)	2D-GE, MS/MS	37	16	2	2D-PAGE
Lachén-Montes et al. 2019	21(14: 7)/8(3: 5)	79.9: 77.8	Idiopathic	Post-mortem	10.6: 17.4 (<26h)	olfactory bulbs across limbic, early-neocortical, and neocortical	LC-MS/MS	1629	268	1
Dumitriu et al 2016	12(All M) PD(All M12 controls)	76.8: 79.5 (matched)	Idiopathic	Post-mortem	4.16: 5.66	Frontal cortex Brodmann area 9	LC-MS/MS	3558	283	1

## Sheet: Trancriptomic 2
Authors	Gene groups/Pathways/Biological processes	Genes	Regulation
Benoit et al., 2022		SERPINE1	up
		LAMA2	up
		LAMB3	down
		GDNF	down
Bossers et al., 2009	ECM-receptor interaction		up
	Focal adhesion		up
	Collagen binding		up
	Cell adhesion molecules (cams)		up
	Cell-matrix adhesion		up
	Extracellular matrix structural constituent		up
Botta-Orfila et al., 2012	Cell adhesion molecules		up
Chandrasekaran and Bonchev, 2013	Focal adhesion		up
Riley et al, 2014	Cell-cell and ECM-cell interactions		down
Gru¨nblatt et al., 2004	cell adhesion	ITGB3BP	up
		ITGAM	up
		COL18A1	up
		SELPLG	up
		TM4SF9	up
		PARVA	up
		LAMB2	up
		HS3ST2	up
		TSTA3	up
		COL5A3	up
		CD9	down
		CDH19	down
		EFEMP2	up
Durrenberger et al, 2012	Cell adhesion(Leukotriene biosynthetic process)		up
	Cell adhesion (Nervous system development)		down
	Antigen processing and presentation of exogenous peptide antigen via MHC class II(Cell adhesion)	n	up
	Antigen processing and presentation of exogenous peptide antigen via MHC class II(Oxygen))	n	down
Dumitriu et al 2016	Cell adhesion		up
	integrin signalling		up
Stamper et al, 2008		NCAM1	up
		LAMB1	up
Elstner et al, 2011	VEGF signaling		down
Dijkstra et al., 2015		VCAN	up
		EFEMP1	up
		TGFBR3	up
		ANXA4	up
		ADAMTSL3	up
		ELFN2	down
		COL12A1	down
Edwards et al, 2011	Focal adhesion		up
	Cell adhesion molecules		up
Wang Y et al. 2020	Focal adhesion		up
	Wnt signaling pathway		up
Zhang et al, 2012	Glycosaminoglycan degradation		up
	Wnt signaling pathway		down
Feng and Wang, 2017	Glycosaminoglycan degradation		up
	VEGF signaling pathway		up
Capurro et al, 2015		SERPINI1	down
Miller, 2006	FGF family of trophic factors		down(striatem)
		BDNF	down(striatem)
Simunovic et al 2010		TGFB2	up
Simunovic, et al, 2009		TGFBR3	up
		LAMA2	up
		ADAMDEC1	up
		MMP25	up
		ANXA9	up
Booth et al, 2019	ECM disassembly and kinase signaling pathways		down
	collagen related processes		down
	Cell adhesion		down
		TGFB2	down
		MMP2	down
Stern et al, 2022	Focal adhesion		down
	Collagen processes		down
	Cell adhesion molecules (CAM)		up
		ITGA5	up
		ITGA11	up
		LAMA1	up
		LAMA2	up
		VEGFD	down
		COL4A1, A2	down
		COL1A2	down
		COL6A3	down
		FN1	down
Tripathi et al, 2022	ECM receptor interaction		up
	focal adhesion		up
		ITGA1, 3,4,5,7	up
		COL1A2,	up
		COL4A1, 2	up
Rahman et al, 2021	ECM)-receptor interaction		up
Fathi et al, 2023	Genes coding collagens and		up
	Genes coding mucins		up
